# Supplementary material for: Metabolomic Analysis Reveals Association between Decreased Ovarian Reserve and In Vitro Fertilization Outcomes
Source: Metabolites. 2024 Feb 27;14(3):143. doi: 10.3390/metabo14030143 (PMC10971940; doi:10.3390/metabo14030143)
Supplement: Supplementary file 1 [file metabolites-14-00143-s001.zip]

Archive with 1 entries (1 files):
- metabolites-2869019-supplementary.pdf
